# Supplementary material for: Effect of Vibrotherapy on Body Fatness, Blood Parameters and Fibrinogen Concentration in Elderly Men
Source: J Clin Med. 2021 Jul 23;10(15):3259. doi: 10.3390/jcm10153259 (PMC8347586; doi:10.3390/jcm10153259)
Supplement: Supplementary file 1 [file jcm-10-03259-s001.zip]

Archive with 1 entries (1 files):
- jcm-1306751-supplementary.pdf
